# Supplementary material for: Human Pancreatic Islets React to Glucolipotoxicity by Secreting Pyruvate and Citrate
Source: Nutrients. 2023 Nov 15;15(22):4791. doi: 10.3390/nu15224791 (PMC10674605; doi:10.3390/nu15224791)
Supplement: Supplementary file 1 [file nutrients-15-04791-s001.zip]

Archive with 7 entries (7 files):
- FigS1_revised.pdf
- FigS2_revised.pdf
- FigS3_revised.pdf
- FigS4_revised.pdf
- FigS5_revised.pdf
- FigS6_revised.pdf
- Supplementary table.xlsx
