# Supplementary material for: Human Pancreatic Islets React to Glucolipotoxicity by Secreting Pyruvate and Citrate
Source: Nutrients. 2023 Nov 15;15(22):4791. doi: 10.3390/nu15224791 (PMC10674605; doi:10.3390/nu15224791)
Supplement: Supplementary file 1 [file nutrients-15-04791-s001.zip › Supplementary table.xlsx]

## Sheet: clinical
Table S1. Properties of each batch of human islets regarding donor physiopathology and death
Donor	D1	D2	D3	D4	D5	D6	D7	D8	D9	D10	D11	Mean	SEM
identifier	HP 1907	HP 1905	HP 1908	HO 2001	HP 1910	HI-28	HI-29	HI-20	HM 88	HM 84	HM 92
Origin of islets	CEED	CEED	CEED	CEED	CEED	ECIT	ECIT	ECIT	LCTD	LCTD	LCTD
isolation centre	Strasbourg	Strasbourg	Strasbourg	Strasbourg	Strasbourg	Geneva	Geneva	Geneva	Montpellier	Montpellier	Montpellier
BMI (kg/m²)	25.9	19.1	20.5	26.7	27.8	21.9	25.6	27.2	26	30.5	30.1	25.6	3.7
age (years)	58	60	86	64	61	55	59	46	26	62	68	58.6	14.6
Sex (M/F)	M	M	F	F	M	F	M	M	M	M	M	27% F / 73% M
plasma glucose test	<11,1mmol/l	<11,1mmol/l	ND	ND	<11,1mmol/l	<11,1mmol/l	<11,1mmol/l	<11,1mmol/l	ND	<11,1mmol/l	ND
cause of death	Stroke	Stroke	subdural hematoma	Stroke	Stroke	no death (auto-transplantation)	Stroke	Stroke	Suicide	Trauma	Trauma
Warm ischemia time	54min	2min30	35min	<2h	<2h	<2h	<2h	62 min	<2h	<2h	<2h
Donor history of diabete?	No	No	No	No	No	No	No	No	No	T2D	T2D
therapy at time of death										Metformin	Metformin

## Sheet: D1
Table S2. Metabolite amount measured by 1H-NMR in human islets supernatants after 48 h of culture in the conditions described in Fig. 1. Metabolite quantity in nanomole in the medium placed in the same culture conditions but without cells are indicated in the presented results. Data have not been normalized. 300 islets were used per well and Human islet donor are indicated and related to Table 1.…
D1 : healthy donor
Glucose (mM)	5	25		25		5		5.0	25.0	25.0	5.0
Palmitate (mM)	0	0.1		0		0.1		0.0	0.1	0.0	0.1
After 48 hours of culture								In the culture medium
	Mean (±SD)	Mean (±SD)	p value	Mean (±SD)	p value	Mean (±SD)	p value
Acetate	31.1 (±1.5)	35.2 (±1.1)	***	32.4 (±1.2)		34.6 (±3.2)	*	28.0	27.1	25.3	24.1
Alanine	99.0 (±7.6)	107.6 (±2.9)	*	114.4 (±8.2)	**	105.5 (±8.2)		57.7	57.4	55.6	54.6
Asparagine	8.0 (±0.9)	7.4 (±1.2)		8.6 (±3.0)		7.2 (±3.0)		5.6	0.6	9.4	7.1
Aspartate	7.2 (±0.8)	8.7 (±1.5)		7.1 (±1.2)		9.1 (±3.1)		6.1	5.6	6.8	10.3
Citrate	18.9 (±0.7)	32.2 (±3.6)	***	30.9 (±2.5)	****	19.9 (±3.9)		14.4	14.3	15.1	14.3
Formate	27.8 (±3.1)	27.7 (±1.5)		26.4 (±2.6)		28.6 (±1.9)		25.1	23.8	22.4	24.5
Fructose	267.2 (±10.6)	269.0 (±8.3)		250.4 (±11.9)	*	240.9 (±10.8)	**	277.2	250.0	257.8	249.7
Fumarate	1.3 (±1.1)	1.6 (±1.1)		1.9 (±1.1)		1.3 (±1.0)		nd	1.8	2.0	nd
Glucose	2,760.1 (±92.2)	12,478.6 (±201.3)	****	11,271.6 (±425.6)	****	2,756.4 (±89.1)		2,905.0	13,016.6	11,922.8	2,975.9
Glutamate	78.6 (±4.2)	70.6 (±2.4)	**	70.7 (±4.7)	*	71.8 (±9.8)		45.0	45.1	47.6	38.0
Glutamine	1,333.2 (±48.8)	1,449.4 (±36.6)	**	1,319.1 (±73.9)		1,379.0 (±40.4)		1,473.5	1,522.9	1,345.2	1,453.9
Glycerol	147.9 (±281.5)	37.4 (±4.8)		37.0 (±3.9)		29.0 (±5.8)		46.4	44.8	45.4	43.1
Glycine	190.1 (±9.8)	171.3 (±11.4)	*	175.2 (±12.8)	*	193.5 (±4.5)		181.3	184.4	181.3	181.3
Histidine	97.1 (±7.9)	105.0 (±2.0)		92.2 (±8.0)		92.0 (±6.7)		102.4	91.4	88.3	92.4
Isoleucine	361.1 (±16.3)	367.4 (±7.1)		337.4 (±26.6)		371.1 (±8.8)		359.8	397.1	340.7	359.0
Lactate	992.9 (±39.7)	1,113.9 (±42.3)	***	1,100.9 (±68.4)	*	1,037.8 (±107.1)		861.6	874.4	860.4	860.6
Leucine	385.0 (±19.6)	389.9 (±8.2)		368.0 (±25.0)		389.1 (±6.5)		390.0	389.6	374.0	385.3
Lysine	342.4 (±8.6)	343.6 (±6.6)		325.4 (±13.7)	*	341.2 (±9.4)		339.7	342.4	325.0	334.6
Methionine	72.7 (±4.7)	74.5 (±4.1)		70.1 (±2.5)		75.1 (±3.9)		70.6	74.2	68.9	60.7
Myo-Inositol	96.9 (±4.3)	77.7 (±6.3)	***	78.4 (±4.5)	****	101.9 (±3.5)		101.5	76.2	83.9	97.2
Niacinamide	13.6 (±1.0)	15.4 (±2.8)		14.9 (±3.7)		13.1 (±3.5)		16.9	17.0	17.3	13.1
Phenylalanine	192.5 (±9.7)	239.3 (±14.3)	***	227.0 (±15.2)	**	219.7 (±16.1)	**	178.9	181.1	174.0	178.8
Pyroglutamate	259.2 (±11.1)	292.1 (±16.0)	**	245.3 (±14.7)		289.8 (±15.9)	**	275.9	294.5	252.5	294.4
Pyruvate	40.5 (±4.7)	93.2 (±4.9)	****	93.3 (±9.3)	****	48.3 (±15.2)		1.7	1.2	1.9	0.6
Serine	163.9 (±2.7)	156.7 (±6.5)	*	142.3 (±13.6)	*	165.6 (±3.8)		168.0	173.2	165.4	166.2
Succinate	39.0 (±2.2)	40.9 (±1.1)		36.6 (±2.0)		38.6 (±1.0)		42.4	40.1	36.0	37.3
Threonine	361.4 (±16.0)	343.1 (±23.0)		346.0 (±30.1)		345.8 (±14.0)		388.2	372.5	348.2	348.2
Tryptophan	10.6 (±1.8)	17.8 (±2.9)	***	10.2 (±1.4)		14.5 (±2.4)	**	12.1	15.4	10.9	17.9
Tyrosine	159.9 (±21.8)	144.7 (±25.5)		157.9 (±19.8)		129.7 (±24.8)	*	184.2	187.6	185.0	181.9
Valine	316.9 (±7.8)	300.6 (±7.2)	**	290.4 (±17.4)	*	316.5 (±11.1)		320.5	295.8	301.8	313.2

## Sheet: D2
D2 : healthy donor
Glucose (mM)	5	25		25		5		5.0	25.0	25.0	5.0
Palmitate (mM)	0	0.1		0		0.1		0.0	0.1	0.0	0.1
After 48 hours of culture								In the culture medium
	Mean (±SD)	Mean (±SD)	p value	Mean (±SD)	p value	Mean (±SD)	p value
Acetate	34.2 (±2.9)	42.1 (±3.2)	**	39.8 (±2.0)	**	34.3 (±2.7)		23.4	26.0	22.8	24.7
Alanine	67.7 (±3.7)	95.8 (±5.3)	****	90.5 (±6.5)	****	75.1 (±6.0)	*	25.9	33.8	27.8	31.6
Asparagine	13.7 (±3.6)	11.0 (±2.2)		11.4 (±2.4)		13.5 (±2.4)		12.1	7.7	10.2	13.4
Aspartate	8.5 (±1.3)	9.7 (±2.1)		8.6 (±1.7)		7.5 (±1.0)		7.3	7.0	5.9	6.7
Citrate	22.8 (±2.4)	35.8 (±5.7)	**	38.2 (±6.9)	**	18.5 (±2.9)	*	11.6	10.1	11.0	11.4
Formate	26.6 (±2.2)	25.2 (±1.4)		28.0 (±3.4)		26.5 (±4.8)		16.7	18.2	21.6	21.2
Fructose	144.6 (±7.8)	142.1 (±10.4)		143.0 (±10.1)		141.8 (±6.7)		118.6	127.8	146.6	129.8
Fumarate	1.4 (±0.7)	1.7 (±0.4)		0.6 (±0.8)		0.3 (±0.6)	*	nd	1.2	0.8	nd
Glucose	2,863.8 (±99.9)	14,696.9 (±414.4)	****	13,878.7 (±660.1)	****	2,997.1 (±109.0)		3,131.3		15,098.8	3,175.0
Glutamate	82.4 (±9.9)	70.0 (±6.9)	*	75.7 (±9.4)		72.9 (±6.0)		26.3	27.8	29.5	30.6
Glutamine	729.3 (±20.5)	775.5 (±10.4)	**	717.8 (±25.7)		752.0 (±21.4)		802.2	806.4	807.0	809.5
Glycerol	19.3 (±2.6)	54.7 (±5.7)	****	57.2 (±7.1)	****	19.9 (±3.8)		24.8	36.2	33.6	21.0
Glycine	200.5 (±10.8)	220.9 (±16.0)	*	203.1 (±15.2)		213.2 (±10.8)		187.4	187.3	182.6	187.2
Histidine	110.6 (±4.6)	112.4 (±7.0)		106.5 (±6.8)		106.2 (±8.4)		91.2	90.2	97.3	104.5
Isoleucine	371.7 (±23.1)	398.3 (±15.6)	*	348.6 (±22.8)		373.4 (±10.4)		395.9	365.3	349.3	359.0
Lactate	865.8 (±91.0)	1,058.4 (±106.7)	**	1,135.2 (±132.5)	**	822.6 (±75.9)		482.9	478.9	482.4	484.0
Leucine	397.1 (±23.9)	425.9 (±18.1)	*	405.2 (±29.9)		419.4 (±21.7)		389.3	368.5	407.6	402.0
Lysine	394.8 (±15.1)	398.4 (±15.3)		373.0 (±23.7)		387.2 (±18.3)		380.4	349.6	351.8	356.8
Methionine	86.3 (±5.1)	88.9 (±3.3)		84.4 (±5.8)		89.5 (±7.2)		81.2	78.1	82.1	81.8
Myo-Inositol	62.6 (±7.9)	87.5 (±9.5)	***	82.2 (±6.2)	***	63.0 (±5.4)		73.1	74.2	77.2	72.4
Niacinamide	17.9 (±2.6)	17.0 (±0.8)		17.0 (±1.0)		17.7 (±0.9)		19.0	17.0	20.5	15.2
Phenylalanine	197.4 (±8.4)	243.6 (±10.1)	****	213.6 (±12.6)	*	208.2 (±10.3)		198.0	197.4	209.0	205.8
Pyroglutamate	114.3 (±6.2)	142.0 (±3.2)	****	115.3 (±8.4)		132.6 (±6.9)	***	121.6	142.0	120.0	135.1
Pyruvate	30.7 (±2.1)	135.8 (±15.8)	****	146.5 (±23.0)	****	26.9 (±4.7)		0.7	0.8	0.8	1.0
Serine	179.9 (±7.5)	190.6 (±8.9)	*	172.5 (±8.2)		193.7 (±6.6)	**	184.3	183.0	177.8	191.5
Succinate	22.1 (±1.7)	26.2 (±1.5)	**	22.6 (±1.3)		24.4 (±2.0)		21.1	22.3	21.4	24.5
Threonine	402.1 (±40.5)	422.4 (±24.0)		382.4 (±22.2)		397.1 (±20.3)		391.8	409.4	370.7	391.4
Tryptophan	15.7 (±1.2)	24.0 (±1.9)	****	14.7 (±1.0)		23.4 (±2.0)	****	13.4	25.2	12.0	22.0
Tyrosine	165.2 (±26.8)	144.4 (±21.6)		138.0 (±22.4)		174.2 (±32.0)		207.1	205.4	202.7	208.1
Valine	340.1 (±25.2)	334.2 (±19.2)		311.2 (±21.5)		348.2 (±17.8)		350.3	284.2	306.0	328.1

## Sheet: D3
D3 : healthy donor
Glucose (mM)	5	25		25		5		5.0	25.0	25.0	5.0
Palmitate (mM)	0	0.1		0		0.1		0.0	0.1	0.0	0.1
After 48 hours of culture								In the culture medium
	Mean (±SD)	Mean (±SD)	p value	Mean (±SD)	p value	Mean (±SD)	p value
Acetate	42.3 (±3.3)	43.7 (±4.7)		44.2 (±2.5)		43.4 (±2.2)		17.5	13.2	15.4	14.5
Alanine	87.3 (±2.7)	94.8 (±6.0)	*	96.5 (±2.0)	***	92.1 (±2.1)	**	32.1	32.3	32.3	32.6
Asparagine	9.1 (±1.7)	8.0 (±2.6)		8.0 (±1.6)		7.8 (±2.0)		2.1	3.5	2.6	2.3
Aspartate	4.8 (±1.4)	4.1 (±1.0)		3.1 (±1.1)		3.5 (±0.5)		5.8	2.9	4.1	4.5
Citrate	17.1 (±1.1)	22.0 (±3.2)	*	25.4 (±1.4)	****	16.3 (±2.0)		6.3	6.9	7.0	6.4
Formate	13.3 (±0.9)	10.4 (±0.8)	***	16.0 (±0.7)	***	17.0 (±1.1)	****	5.1	4.3	7.4	7.5
Fructose	141.0 (±2.3)	148.8 (±6.0)	*	143.1 (±4.4)		138.7 (±3.5)		140.6	135.5	143.9	140.1
Fumarate	1.2 (±0.2)	1.2 (±0.3)		1.3 (±0.3)		1.2 (±0.2)		nd	nd	1.1	0.7
Glucose	2,095.5 (±59.8)	11,827.7 (±405.7)	****	10,662.7 (±313.8)	****	2,048.0 (±77.6)		2,302.9	12,852.1	11,744.3	2,467.2
Glutamate	62.9 (±4.3)	58.4 (±6.5)		58.5 (±3.6)		63.5 (±3.8)		23.1	25.3	21.3	28.9
Glutamine	1,314.0 (±48.9)	1,445.6 (±12.3)	***	1,403.7 (±35.7)	**	1,419.2 (±33.1)	**	1,541.3	1,544.2	1,531.1	1,555.1
Glycerol	20.2 (±2.5)	30.9 (±5.1)	**	28.5 (±3.1)	**	17.4 (±9.9)		16.1	18.8	19.0	18.2
Glycine	178.0 (±6.6)	199.1 (±17.9)	*	179.0 (±10.7)		186.1 (±10.6)		154.7	158.1	156.9	158.0
Histidine	100.1 (±2.5)	98.5 (±4.0)		96.4 (±3.8)		97.0 (±2.1)	*	106.0	92.9	98.7	101.9
Isoleucine	377.3 (±11.6)	391.9 (±14.7)		368.4 (±13.0)		383.4 (±14.6)		359.1	402.5	389.9	408.5
Lactate	1,109.9 (±63.0)	13,60.9 (±153.2)	**	1,252.8 (±62.2)	**	1,044.3 (±30.2)		430.1	450.6	452.3	443.3
Leucine	381.5 (±13.4)	407.7 (±13.3)	**	387.5 (±16.8)		366.9 (±16.8)		387.3	393.3	363.9	368.2
Lysine	341.5 (±6.4)	348.1 (±14.5)		341.0 (±12.8)		347.2 (±9.3)		340.1	334.1	333.1	339.7
Methionine	94.5 (±3.0)	96.3 (±2.7)		93.8 (±6.3)		93.5 (±1.7)		88.5	93.3	90.1	96.8
Myo-Inositol	71.2 (±1.3)	76.3 (±3.0)	**	76.6 (±1.6)	***	72.3 (±3.9)		54.5	69.1	65.7	68.3
Niacinamide	15.4 (±0.9)	16.2 (±1.0)		15.1 (±1.5)		15.6 (±0.7)		14.7	17.1	15.3	16.2
Phenylalanine	155.6 (±2.1)	163.8 (±1.4)	****	155.9 (±4.5)		160.9 (±2.8)	**	172.0	161.7	151.3	161.0
Pyroglutamate	184.8 (±7.4)	260.2 (±16.9)	****	205.6 (±9.0)	**	250.3 (±12.5)	****	202.8	259.3	186.5	264.1
Pyruvate	65.5 (±6.7)	96.3 (±15.0)	**	81.6 (±6.9)	**	63.7 (±6.2)		1.0	2.7	1.3	1.3
Serine	177.7 (±5.4)	176.0 (±9.1)		183.2 (±5.8)		179.7 (±7.9)		172.9	178.0	171.1	195.5
Succinate	24.7 (±1.4)	20.9 (±2.6)	*	21.4 (±1.3)	**	20.8 (±2.1)	**	21.4	21.4	26.3	23.5
Threonine	401.0 (±3.2)	412.5 (±15.9)		405.5 (±19.4)		403.4 (±14.0)		366.8	391.7	437.9	384.8
Tryptophan	8.9 (±0.7)	14.5 (±1.2)	****	9.4 (±0.9)		14.4 (±0.9)	****	9.2	16.3	7.3	15.8
Tyrosine	242.3 (±7.6)	233.0 (±12.2)		223.7 (±11.7)	*	224.4 (±9.2)	**	231.1	218.7	228.8	225.5
Valine	394.4 (±10.8)	397.9 (±17.7)		382.9 (±17.4)		395.4 (±9.7)		332.9	391.3	403.8	407.5

## Sheet: D4
D4 : healthy donor
Glucose (mM)	5	25		5	25
Palmitate (mM)	0	0.1		0	0.1
After 48 hours of culture				In the culture medium
	Mean (±SD)	Mean (±SD)	p value
Acetate	38.6 (±3.3)	39.3 (±1.6)		35.3	28.4
Alanine	87.3 (±5.5)	102.0 (±5.8)	**	65.1	58.4
Asparagine	6.6 (±0.7)	6.7 (±1.3)		3.2	1.4
Aspartate	6.7 (±0.7)	8.1 (±2.3)		5.4	6.2
Citrate	24.6 (±1.7)	37.6 (±3.7)	***	16.1	16.3
Formate	23.7 (±2.2)	22.0 (±1.5)		22.9	19.3
Fructose	344.0 (±20.4)	317.0 (±13.2)	*	375.6	340.3
Fumarate	1.4 (±0.3)	1.4 (±0.3)		1.9	1.2
Glucose	3,153.2 (±217.8)	14,804.6 (±139.0)	****	3,595.0	15,488.6
Glutamate	78.0 (±7.9)	65.7 (±7.3)	*	53.9	42.0
Glutamine	1,793.3 (±105.3)	1,741.0 (±85.7)		2,092.4	1,780.4
Glycerol	35.2 (±5.6)	31.4 (±9.3)		40.9	43.5
Glycine	222.4 (±16.5)	220.6 (±10.3)		232.0	196.0
Histidine	108.9 (±10.2)	97.8 (±6.9)		112.3	110.7
Isoleucine	411.0 (±33.4)	382.3 (±11.6)		479.4	404.3
Lactate	1,057.0 (±48.3)	1,166.7 (±71.1)	*	959.6	916.7
Leucine	405.7 (±36.2)	382.6 (±1.9)		482.4	381.8
Lysine	310.5 (±18.7)	317.3 (±16.4)		435.1	302.0
Methionine	96.1 (±5.2)	89.3 (±2.3)	*	105.8	85.6
Myo-Inositol	94.2 (±1.9)	99.3 (±2.3)	**	116.3	80.1
Niacinamide	17.2 (±1.7)	15.8 (±0.5)		17.9	16.7
Phenylalanine	193.3 (±10.4)	187.5 (±7.2)		184.6	179.6
Pyroglutamate	252.3 (±17.9)	280.9 (±30.0)		271.2	266.6
Pyruvate	39.3 (±4.2)	98.2 (±14.5)	****	1.8	1.8
Serine	198.9 (±10.6)	180.3 (±8.3)	**	219.5	195.9
Succinate	40.4 (±3.3)	37.8 (±2.1)		48.1	40.8
Threonine	431.1 (±33.0)	362.0 (±9.3)	**	475.7	365.9
Tryptophan	6.3 (±1.1)	8.2 (±1.2)	*	6.0	8.6
Tyrosine	243.1 (±12.3)	224.4 (±9.4)	*	275.3	209.6
Valine	380.9 (±43.3)	375.7 (±36.6)		478.2	429.4

## Sheet: D5
D5 : healthy donor
Glucose (mM)	5	25		25		5		5.0	25.0	25.0	5.0
Palmitate (mM)	0	0.1		0		0.1		0.0	0.1	0.0	0.1
After 48 hours of culture								In the culture medium
	Mean (±SD)	Mean (±SD)	p value	Mean (±SD)	p value	Mean (±SD)	p value
Acetate	25.4 (±1.4)	28.3 (±1.0)	**	26.8 (±1.0)		24.7 (±1.3)		25.9	21.2	22.7	23.7
Alanine	90.5 (±4.3)	112.2 (±4.5)	****	115.4 (±5.7)	****	90.0 (±4.3)		75.5	69.0	76.2	70.9
Asparagine	6.6 (±1.6)	5.6 (±1.7)		6.3 (±1.0)		6.4 (±1.3)		3.9	4.0	3.5	3.3
Aspartate	5.7 (±1.1)	6.0 (±2.7)		5.3 (±1.4)		7.6 (±1.7)		4.7	4.0	5.8	5.5
Citrate	24.1 (±1.1)	35.4 (±2.5)	****	33.6 (±2.9)	***	23.0 (±1.7)		18.5	18.5	18.1	18.4
Formate	5.1 (±0.7)	5.6 (±0.5)		5.2 (±0.7)		5.0 (±0.4)		6.9	5.4	7.2	7.1
Fructose	311.6 (±7.7)	318.2 (±7.8)		310.1 (±6.9)		315.7 (±1.8)		312.1	328.7	307.6	322.4
Fumarate	1.5 (±0.1)	1.5 (±0.2)		1.5 (±0.3)		1.4 (±0.2)		1.6	1.5	1.3	1.8
Glucose	2,745.4 (±88.4)	12,559.6 (±202.9)	****	12,632.5 (±177.7)	****	2,730.8 (±40.1)		3,027.3	13,339.3	13,479.7	2,845.4
Glutamate	72.3 (±7.0)	68.5 (±4.0)		67.9 (±3.5)		67.7 (±2.6)		55.1	57.1	57.7	56.7
Glutamine	1,643.5 (±32.9)	1,618.9 (±20.3)		1,638.9 (±71.2)		1,687.9 (±62.7)		1,853.7	1,721.7	1,749.1	1,792.1
Glycerol	50.0 (±3.6)	50.0 (±5.0)		57.5 (±3.4)	**	47.1 (±5.1)		53.2	42.1	52.7	52.4
Glycine	186.8 (±9.8)	174.4 (±3.6)	*	181.1 (±8.4)		190.6 (±5.7)		201.3	192.1	187.2	194.7
Histidine	91.7 (±3.0)	91.3 (±2.5)		89.0 (±3.0)		90.6 (±3.2)		96.4	94.7	91.9	94.5
Isoleucine	345.0 (±15.0)	396.8 (±0.0)	***	396.8 (±0.0)	***	396.8 (±0.0)	***	396.8	396.8	352.7	396.8
Lactate	986.6 (±30.4)	1,061.4 (±44.3)	**	1,085.8 (±36.6)	***	989.6 (±69.3)		931.4	935.9	934.9	940.0
Leucine	361.8 (±15.9)	324.3 (±9.7)	**	338.8 (±18.3)	*	338.7 (±29.5)		373.5	350.2	351.3	360.1
Lysine	322.1 (±13.4)	305.5 (±4.4)	*	321.0 (±7.5)		325.2 (±8.8)		332.0	314.3	326.3	344.9
Methionine	79.1 (±1.4)	76.3 (±2.3)	*	77.4 (±2.4)		76.8 (±2.0)	*	83.4	78.7	80.8	78.7
Myo-Inositol	120.8 (±8.2)	142.7 (±5.2)	***	140.8 (±5.4)	***	123.7 (±8.6)		122.5	123.0	124.7	124.5
Niacinamide	15.3 (±1.0)	15.0 (±0.5)		15.0 (±0.6)		13.9 (±0.9)	*	16.8	13.5	16.1	14.3
Phenylalanine	143.6 (±3.7)	149.0 (±5.1)		145.5 (±3.8)		147.9 (±4.5)		148.4	150.4	147.7	155.0
Pyroglutamate	165.9 (±13.5)	194.5 (±8.3)	**	169.5 (±11.4)		185.7 (±6.5)	*	167.7	192.1	171.9	213.7
Pyruvate	55.9 (±6.7)	131.8 (±9.3)	****	130.4 (±10.2)	****	50.9 (±3.6)		27.7	25.9	26.0	26.9
Serine	177.7 (±4.9)	162.5 (±7.1)	**	166.2 (±5.3)	**	177.4 (±10.0)		201.3	172.5	178.8	185.7
Succinate	47.7 (±2.7)	47.0 (±2.5)		43.7 (±1.8)	*	47.3 (±2.3)		51.5	46.3	45.3	45.4
Threonine	356.5 (±19.2)	326.2 (±21.3)	*	324.5 (±12.8)	**	354.3 (±17.5)		390.3	344.1	341.4	361.3
Tryptophan	3.9 (±0.6)	6.4 (±0.7)	****	3.6 (±1.2)		6.6 (±1.0)	***	nd	6.8	3.9	7.7
Tyrosine	198.7 (±4.9)	200.1 (±5.8)		192.9 (±3.8)	*	199.4 (±6.4)		206.2	207.1	203.4	205.1
Valine	364.6 (±14.1)	312.1 (±8.2)	****	323.4 (±13.9)	***	349.6 (±11.0)		398.5	336.3	364.5	364.3

## Sheet: D8
D8 : healthy unsecreting donor
Glucose (mM)	5	25		25		5		5.0	25.0	25.0	5.0
Palmitate (mM)	0	0.1		0		0.1		0.0	0.1	0.0	0.1
After 48 hours of culture								In the culture medium
	Mean (±SD)	Mean (±SD)	p value	Mean (±SD)	p value	Mean (±SD)	p value
Acetate	33.1 (±1.6)	38.8 (±3.0)	**	36.4 (±2.6)	*	33.5 (±2.2)		30.5	28.3	26.3	26.2
Alanine	94.5 (±6.6)	117.7 (±5.0)	****	112.7 (±7.4)	***	95.0 (±3.5)		55.3	56.5	56.5	56.8
Asparagine	11.1 (±1.4)	8.3 (±0.7)	**	9.2 (±2.4)		11.3 (±0.8)		4.9	9.1	2.3	8.2
Aspartate	5.2 (±0.2)	8.7 (±2.0)	**	6.3 (±1.1)	*	8.8 (±2.4)	**	5.8	6.2	5.2	5.6
Citrate	28.6 (±2.7)	46.1 (±4.8)	****	48.4 (±1.8)	****	24.2 (±1.3)	**	13.4	13.2	13.8	14.3
Formate	28.5 (±3.3)	28.1 (±1.3)		28.7 (±2.4)		32.0 (±2.3)	*	20.0	21.4	20.8	20.6
Fructose	257.7 (±19.4)	274.6 (±14.3)		262.8 (±12.0)		273.6 (±7.2)		277.8	294.7	247.0	253.0
Fumarate	0.8 (±0.7)	2.0 (±0.3)	**	1.3 (±1.2)		1.3 (±0.9)		nd	1.2	nd	0.8
Glucose	2,817.7 (±84.1)	1,2828.9 (±274.4)	****	1,2916.6 (±373.4)	****	2,929.7 (±75.3)	*	3,097.9	13,551.7	13,566.6	3,093.8
Glutamate	80.0 (±3.2)	66.5 (±2.7)	****	71.6 (±5.4)	**	73.3 (±6.2)	*	45.6	43.0	41.3	49.1
Glutamine	678.4 (±8.6)	764.0 (±17.6)	****	736.1 (±22.6)	***	726.7 (±17.5)	***	838.4	866.4	832.3	872.6
Glycerol	29.4 (±4.5)	50.3 (±4.9)	****	60.7 (±18.8)	**	32.2 (±4.8)		35.0	38.0	32.9	35.5
Glycine	189.0 (±6.7)	174.5 (±14.6)	*	187.9 (±9.5)		189.9 (±3.6)		187.4	175.3	160.3	181.3
Histidine	94.0 (±4.4)	96.4 (±7.7)		89.5 (±7.4)		98.6 (±3.3)	*	103.0	99.7	98.3	84.6
Isoleucine	327.0 (±11.9)	350.0 (±12.2)	**	334.7 (±14.3)		331.8 (±9.4)		352.4	373.2	343.3	334.3
Lactate	948.1 (±57.5)	1,047.2 (±40.3)	**	1,055.1 (±34.6)	**	985.1 (±24.2)		838.4	837.5	836.0	833.8
Leucine	362.7 (±15.6)	372.0 (±20.2)		357.4 (±15.7)		363.8 (±10.7)		382.7	400.2	367.0	392.2
Lysine	354.2 (±9.5)	352.8 (±11.7)		345.0 (±12.4)		365.3 (±9.6)	*	337.2	335.5	319.7	332.5
Methionine	72.9 (±2.6)	70.3 (±2.3)		68.9 (±1.3)	**	74.1 (±1.4)		68.0	72.2	68.5	69.1
Myo-Inositol	84.8 (±5.0)	103.9 (±9.1)	***	99.3 (±5.2)	***	80.1 (±2.0)	*	85.4	106.1	99.2	85.6
Niacinamide	13.6 (±1.9)	13.5 (±2.4)		15.4 (±3.2)		15.7 (±2.2)		11.5	15.1	13.9	15.2
Phenylalanine	181.3 (±9.6)	230.7 (±11.0)	****	213.8 (±13.7)	***	187.9 (±7.7)		191.8	186.6	170.3	187.2
Pyroglutamate	124.9 (±6.1)	155.0 (±7.0)	****	133.1 (±9.5)		145.2 (±7.2)	***	135.0	154.7	127.3	140.9
Pyruvate	38.9 (±5.5)	145.3 (±14.4)	****	142.9 (±9.2)	****	39.2 (±4.6)		1.0	1.4	1.2	1.2
Serine	153.0 (±2.7)	156.1 (±8.9)		163.6 (±1.3)	****	164.4 (±3.6)	****	170.8	173.2	145.8	166.0
Succinate	38.3 (±1.6)	40.7 (±1.7)	*	38.0 (±1.8)		38.9 (±1.8)		39.8	41.4	37.1	42.5
Threonine	347.3 (±14.4)	376.6 (±21.5)	*	355.3 (±12.1)		361.9 (±21.7)		316.4	355.2	333.2	363.4
Tryptophan	11.1 (±1.5)	14.4 (±1.9)	**	11.7 (±1.7)		13.7 (±1.6)	**	10.6	13.8	10.3	17.3
Tyrosine	159.6 (±12.1)	168.8 (±23.1)		173.0 (±17.3)		181.1 (±19.1)	*	148.4	151.1	178.0	183.4
Valine	307.7 (±7.5)	286.9 (±16.4)	*	286.8 (±15.8)	*	311.4 (±4.8)		321.8	291.2	261.5	317.5

## Sheet: D10-D11
	D10 : T2D donor					D11 : T2D donor
Glucose (mM)	5	25		5	25	5	25		5	25
Palmitate (mM)	0	0.1		0	0.1	0	0.1		0	0.1
After 48 hours of culture									In the culture medium
	Mean (±SD)	Mean (±SD)	p value	Medium		Mean (±SD)	Mean (±SD)	p value
Acetate	28.7 (±2.1)	34.3 (±2.0)	***	18.5	19.4	46.5 (±1.6)	51.3 (±5.0)		28.6	29.9
Alanine	132.0 (±2.6)	145.9 (±6.9)	**	61.4	62.4	110.4 (±7.2)	131.9 (±10.3)	**	59.0	57.3
Asparagine	6.3 (±1.6)	5.2 (±0.8)		nd	2.2	15.7 (±1.1)	13.0 (±1.8)	*	2.7	nd
Aspartate	5.5 (±1.0)	5.4 (±1.6)		3.7	2.6	6.7 (±1.1)	7.0 (±1.7)		8.1	5.1
Citrate	27.2 (±1.2)	42.9 (±2.2)	****	15.1	15.5	33.6 (±1.9)	52.2 (±4.2)	****	14.4	15.2
Formate	19.9 (±0.8)	18.8 (±1.0)		9.2	6.1	31.1 (±2.5)	30.3 (±2.9)		19.4	19.7
Fructose	303.5 (±10.1)	297.7 (±12.7)		310.0	305.4	344.7 (±10.9)	331.4 (±21.5)		320.6	356.0
Fumarate	1.4 (±0.2)	1.4 (±0.3)		1.2	1.3	1.5 (±0.2)	1.5 (±0.2)		1.0	1.3
Glucose	1,622.3 (±57.0)	12,135.9 (±558.8)	****	2,461.7	14,260.5	2,813.7 (±126.4)	14,288.8 (±399.7)	****	3,201.3	15,150.2
Glutamate	113.3 (±4.7)	104.2 (±5.8)	*	43.5	42.8	99.7 (±16.5)	89.8 (±13.1)		45.4	52.4
Glutamine	540.0 (±28.0)	617.8 (±23.5)	***	736.3	735.9	1,679.3 (±49.9)	1,706.2 (±51.1)		1,826.8	1,781.6
Glycerol	15.5 (±2.6)	35.8 (±7.3)	***	28.6	18.0	31.0 (±2.8)	36.8 (±8.6)		36.1	39.6
Glycine	192.7 (±5.6)	171.6 (±6.5)	***	186.1	184.3	236.6 (±8.8)	236.5 (±22.0)		210.9	225.6
Histidine	92.5 (±0.9)	88.1 (±2.3)	**	95.4	92.1	97.9 (±4.1)	101.9 (±2.1)		93.1	100.7
Isoleucine	396.8 (±0.0)	396.8 (±0.0)	#DIV/0!	396.8	396.8	377.1 (±6.8)	385.0 (±15.5)		364.0	399.7
Lactate	1,851.7 (±25.2)	2,203.3 (±80.4)	****	868.2	908.3	1,516.5 (±123.0)	1,830.8 (±165.2)	**	821.3	898.7
Leucine	291.7 (±17.8)	302.3 (±10.0)		366.9	336.1	371.4 (±11.0)	386.9 (±9.4)	*	352.8	381.8
Lysine	328.6 (±12.6)	313.7 (±10.2)	*	316.2	303.6	321.5 (±8.9)	310.7 (±29.4)		314.6	304.3
Methionine	73.0 (±1.4)	74.4 (±1.5)		78.9	74.5	86.7 (±2.6)	87.1 (±1.8)		79.4	92.4
Myo-Inositol	106.1 (±4.2)	126.2 (±4.4)	****	120.5	120.4	89.0 (±4.1)	90.0 (±5.7)		83.7	87.8
Niacinamide	14.1 (±0.6)	15.0 (±1.2)		14.1	13.6	15.6 (±0.5)	15.3 (±0.6)		15.6	16.3
Phenylalanine	148.0 (±2.2)	146.0 (±2.7)		150.6	154.5	183.4 (±5.1)	176.4 (±5.3)	*	175.4	189.1
Pyroglutamate	105.3 (±5.4)	118.2 (±10.7)	*	106.5	120.4	192.1 (±10.0)	224.2 (±19.2)	**	184.1	247.9
Pyruvate	99.0 (±6.3)	199.1 (±9.8)	****	5.8	6.3	91.1 (±9.1)	175.4 (±20.7)	****	nd	0.6
Serine	148.6 (±5.3)	135.0 (±6.4)	**	171.4	154.4	181.1 (±8.0)	163.5 (±12.8)	*	181.9	177.2
Succinate	41.5 (±1.9)	39.9 (±1.9)		38.7	44.8	39.4 (±2.5)	39.6 (±3.3)		37.7	41.1
Threonine	345.6 (±16.9)	323.8 (±11.4)	*	356.6	335.7	401.2 (±6.4)	393.8 (±18.2)		377.6	355.1
Tryptophan	6.1 (±0.4)	8.2 (±1.3)	*	6.3	6.1	4.8 (±1.0)	8.5 (±1.1)	***	4.4	8.1
Tyrosine	191.1 (±4.3)	194.0 (±6.2)		183.1	198.8	223.5 (±8.6)	224.7 (±9.3)		227.3	219.2
Valine	304.2 (±4.6)	283.8 (±24.8)		331.9	289.7	351.6 (±23.9)	358.4 (±47.0)		292.6	387.2

## Sheet: INS-1E
Table S3. : Metabolite amount measured by 1H-NMR in INS-1E cell supernatants after 24 h of culture in the conditions described in Fig. 2. Metabolite concentrations in the medium placed in the same culture conditions but without cells have been deduced in the presented results. Negative results indicate consumed metabolite and positive results indicate secreted metabolites. Statistics are from t-t…
Glucose (mM)	10	25		25.0		10.0		10	25	25	10
Palmitate (mM)	0	0.1		0.0		0.1		0	0.1	0	0.1
After 48 hours of culture								In the culture medium
	Mean LG	Mean HGP	p value	Mean HG	p value	Mean LGP	p value
Acetate	180.1 (±12.4)	189.0 (±11.0)		172.4 (±7.1)		174.4 (±6.6)		29.2	41.6	38.8	35.6
Alanine	750.7 (±28.0)	1,130.8 (±59.2)	****	746.3 (±44.8)		726.1 (±63.8)		78.4	98.9	96.8	84.6
Arginine	166.1 (±32.1)	142.5 (±15.9)		206.0 (±30.9)	*	197.7 (±48.2)		1,300.2	1,349.8	1,335.1	1,408.7
Asparagine	378.3 (±14.4)	416.4 (±8.6)	***	417.9 (±18.3)	***	413.0 (±19.6)	**	426.8	450.3	426.8	452.9
Aspartate	126.0 (±8.9)	143.8 (±7.8)	**	104.8 (±9.5)	**	142.8 (±4.0)	**	173.2	201.4	178.9	186.2
Citrate	219.7 (±16.6)	152.1 (±7.3)	****	168.7 (±11.4)	****	129.1 (±12.1)	****	18.3	23.7	17.7	18.4
Formate	50.5 (±3.6)	70.8 (±3.1)	****	44.4 (±4.6)	*	75.7 (±4.3)	****	25.7	33.1	29.8	28.1
Fructose	301.9 (±15.7)	326.3 (±9.5)	**	342.0 (±20.6)	**	342.3 (±21.6)	**	298.8	366.0	323.9	323.8
Fumarate	3.5 (±1.0)	4.2 (±0.3)		4.2 (±0.3)		2.9 (±0.3)		1.8	2.4	1.6	2.4
Glucose	9,659.9 (±731.1)	22,984.3 (±457.5)	****	24,107.4 (±518.2)	****	10,886.7 (±340.9)	**	13.142	30,435.9	28,842.7	14,159.3
Glutamate	1,462.3 (±175.8)	1,901.6 (±47.3)	***	1,503.1 (±76.6)		1,416.8 (±132.7)		256.7	251.0	249.3	270.9
Glutamine	2,114.9 (±122.6)	1,589.9 (±111.6)	****	2,290.2 (±61.9)	**	2,163.7 (±60.3)		4,350.4	4,472.2	4,040.6	4,350.4
Glycine	83.2 (±6.7)	93.9 (±6.9)	*	85.7 (±14.4)		106.3 (±4.2)	****	132.2	166.0	151.6	158.8
Isoleucine	361.3 (±26.8)	379.3 (±8.7)		407.0 (±16.4)	**	406.8 (±9.9)	**	401.3	506.3	450.3	483.7
Lactate	1,048.3 (±65.9)	1,411.2 (±43.8)	****	1,237.4 (±54.9)	****	1,178.7 (±67.8)	**	910.3	1,042.1	977.2	1,050.2
Leucine	312.9 (±19.2)	313.3 (±7.8)		354.0 (±5.1)	**	353.1 (±15.1)	**	412.6	471.0	438.0	442.4
Methionine	56.2 (±5.6)	53.8 (±2.0)		64.3 (±2.3)	**	67.5 (±3.4)	**	100.3	114.4	107.4	106.6
Phenylalanine	58.1 (±2.0)	48.2 (±2.6)	****	61.8 (±1.6)	**	61.9 (±2.3)	**	95.7	113.4	102.6	108.2
Pyroglutamate	290.0 (±9.9)	304.8 (±22.3)		280.2 (±24.2)		368.8 (±35.4)	***	430	581.2	432.9	563.6
Pyruvate	881.6 (±62.2)	2,230.5 (±226.6)	****	2,191.3 (±258.4)	****	622.7 (±22.8)	****	19.4	20.7	22.0	19.9
Serine	153.6 (±10.0)	97.6 (±8.4)	****	165.8 (±11.1)		156.6 (±7.2)		381	331.4	327.3	372.8
Succinate	57.6 (±3.5)	59.8 (±2.1)		58.4 (±2.8)		62.3 (±4.9)		49.4	61.9	61.9	49.4
Threonine	127.2 (±15.3)	136.9 (±18.3)		149.1 (±13.3)	*	153.0 (±25.9)	*	224.4	195.8	171.3	165.3
Tryptophan	13.6 (±2.5)	10.8 (±0.7)	*	10.8 (±1.8)	*	13.0 (±1.6)		20.4	20.2	20.0	23.8
Tyrosine	108.5 (±5.5)	95.5 (±2.9)	***	115.9 (±4.7)	*	113.8 (±4.3)		158.8	163.8	157.4	162.8
Valine	131.3 (±8.7)	118.5 (±3.0)	**	143.5 (±6.4)	*	142.5 (±3.2)	*	227.8	246.6	233.3	233.7
myo-Inositol	334.8 (±26.7)	352.6 (±5.0)		356.4 (±11.0)		358.3 (±20.8)		322.3	388.8	372.4	350.4
